# Supplementary material for: Effective Perturbations on the Amplitude and Hysteresis of Erg-Mediated Potassium Current Caused by 1-Octylnonyl 8-[(2-hydroxyethyl)[6-oxo-6(undecyloxy)hexyl]amino]-octanoate (SM-102), a Cationic Lipid
Source: Biomedicines. 2021 Oct 1;9(10):1367. doi: 10.3390/biomedicines9101367 (PMC8533363; doi:10.3390/biomedicines9101367)
Supplement: Supplementary file 1 [file biomedicines-09-01367-s001.zip]

Archive with 1 entries (1 files):
- biomedicines-1375471-supplementary.pdf
